# Supplementary material for: Low-Oxygen Responses of Cut Carnation Flowers Associated with Modified Atmosphere Packaging
Source: Plants (Basel). 2023 Jul 23;12(14):2738. doi: 10.3390/plants12142738 (PMC10386211; doi:10.3390/plants12142738)
Supplement: Supplementary file 1 [file plants-12-02738-s001.zip]

Archive with 1 entries (1 files):
- plants-2487204-supplementary.pdf
